# Supplementary material for: Exogenous Melatonin Improves Drought Tolerance by Regulating the Antioxidant Defense System and Photosynthetic Efficiency in Fodder Soybean Seedings
Source: Plants (Basel). 2025 Feb 5;14(3):460. doi: 10.3390/plants14030460 (PMC11819762; doi:10.3390/plants14030460)
Supplement: Supplementary file 1 [file plants-14-00460-s001.zip]

Archive with 1 entries (1 files):
- plants-3421974-supplementary.pdf
